# Supplementary material for: Indoor sporting during the COVID-19 pandemic: analysis with data from the COVID RADAR app
Source: TSG. 2022 Jun 7;100(3):92–7. [Article in Dutch] doi: 10.1007/s12508-022-00351-0 (PMC9172613; doi:10.1007/s12508-022-00351-0)
Supplement: Supplementary file 1 [file 12508_2022_351_MOESM1_ESM.txt]

*import RIVM data en maak variabele Prevalentie per dag per gemeente

import delimited https://data.rivm.nl/covid-19/COVID-19_aantallen_gemeente_per_dag.csv
rename municipality_code gmcode1
gen date = date(date_of_publication,"YMD")
format %td date
drop date_of_publication
merge m:m gmcode1 using "I:\ONDERZOEK\PROJECTEN\COVIDRADAR\Data\COVIDradarData\InwonersaantalBevolkingsdichtheidGM.dta"
keep if _merge==3
drop _merge
by gmcode1 date, sort: egen cases=sum(total_reported)
by gmcode1 date: gen n=_n
keep if n==1
gen incidentiecapita=cases/inwonersgemeente

ssc instal rangestat
rangestat (sum) PrevalentieCovGM= incidentiecapita, interval(date -3 5) by(gmcode1)

save I:\ONDERZOEK\PROJECTEN\COVIDRADAR\Data\COVIDradarData\DataRIVM\RIVMdataDagGemeenteNEWSPORT, replace
clear

*START WITH COVID RADAR DATA
use  "I:\ONDERZOEK\PROJECTEN\COVIDRADAR\Data\COVIDradarData\CoViDradarDataNEWwithoutExcludesCleaned.dta" 

*Drop prior januari 2021
keep if date>22274

*select Transmision period before positive test (realnewdif) or negative test (realnewnegadif)
sort newid date
gen periode=0
replace periode=1 if realnewdif>-21 & realnewdif<-9 | realnewnegadif>-21 & realnewnegadif<-9
keep if periode==1 

*selecteer relevante variabelen
keep newid sportnew realnewnegadif realnewdif agenum age gendernum RLBRMTR ooitpos vaccin gmcode1 date nabij 

*Drop observations of tested users within 60 days
gen positivedate=date-realnewdif
format %td positivedate
gen negativedate=date-realnewnegadif
format %td negativedate
gen dif=negativedate - positivedate
drop if dif>-61 & dif<61

*drop if realnewdif>-21 & realnewdif<-9 & realnewnegadif>-21 & realnewnegadif<-9
*Gen outcome variable
gen positive=0
replace positive=1 if realnewdif>-21 & realnewdif<-9

*Gen eventvariable (in case one individual has both positive or negative testresult)
drop idn
sort newid positive
by newid positive: gen idn=_n`'
by newid positive: gen event= 1 if _n==1
replace event= sum(event)
sort event

*drop if no sport information
drop if mi(sportnew)

*gen vaccinationstatus
replace vaccin=1 if vaccin==2
replace vaccin=0 if mi(vaccin)
by event: egen vacstat=min(vaccin)
replace vacstat=0 if mi(vacstat)

*gen maxsport1 = ever not sported
*gen maxsport2 = ever inside sported
*gen maxsport3 = ever outside sported
*gen maxsport4 = ever other sported

*gen sumsport1 = number of days not sported
*gen sumsport2 = number of days inside sported
*gen sumsport3 = number of days outside sported
*gen sumsport4 = number of days other sported

tab sportnew, gen(sport)

foreach v of varlist sport1-sport4{ 
by event: egen max`v'=max(`v')
by event: egen sum`v'=sum(`v')
}
*drop if never sported
drop if maxsport1==1 & maxsport2==0 & maxsport3==0 & maxsport4==0

*import data van RIVM en maak gemiddelde prevalentie per event

merge m:1 gmcode1 date using "I:\ONDERZOEK\PROJECTEN\COVIDRADAR\Data\COVIDradarData\DataRIVM\RIVMdataDagGemeenteNEWSPORT"
keep if _merge==3

*gen gemiddelde prevalentie per tijdvak (PrevalentieCovGM is som van incidentie per gemeente van 3 dagen terug tot en met 5 dagen in de toekomst)
sort event
gen prevalentieperhd=PrevalentieCovGM*100000
by event: egen meanprevalentie=mean(prevalentieperhd)

*middel gedrag per event
by event: egen meannabij=mean(nabij)

*drop all users with inprecise information about place of sport
drop if maxsport4==1	

*tel aantal observaties per event
drop idn
by event: gen idn=_n
by event: gen obs=_N

*Maak leeftijdsklasses
gen leef=0 if age=="0-5" | age=="06-11" | age=="12-18" 
replace leef=1 if age=="40-49" | age=="30-39"  | age=="19-29"
replace leef=2 if age=="60-69"  | age=="50-59" 
replace leef=3 if age=="70-79" | age=="80+"   

*Maak niet binaire gender vrouw en man=1
replace gendernum=3 if gendernum==2 | gendernum==1
replace gendernum=1 if gendernum==0
replace gendernum=0 if gendernum==3

* leeftijdsverdeling binnensporten vs buitensporten
tab leef maxsport2 if idn==1, row chi

* vaccinatiestatus binnensporten vs buitensporten
tab vacstat maxsport2 if idn==1, row chi

* gender binnensporten vs buitensporten
tab gendernum maxsport2 if idn==1, row chi

*mean obs by binnensporten
ttest obs if idn==1, by(maxsport2)

*mean Leefbaromter by binnensporten
ttest RLBRMTR if idn==1, by(maxsport2)

*mean gedrag en prevalentie by binnensporten
ttest meannabij if idn==1, by(maxsport2)
ttest  meanprevalentie if idn==1, by(maxsport2)

* testuitslag binnensporten
tab maxsport2 positive if idn==1, row

* bereken OR binnensporten (univariaat en multivariaat)
ssc instal gllamm
xi: gllamm positive maxsport2 if idn==1,i(newid) fam(binom) link(logit) robust nip(12) adapt eform

xi: gllamm positive maxsport2 i.leef RLBRMTR meannabij i.gendernum vacstat meanprevalentie  if idn==1,i(newid) fam(binom) link(logit) robust nip(12) adapt eform

* subanalyse als nooit buiten sporten
gen alwaysinside=0 if maxsport3==1 & maxsport2==0
replace alwaysinside=1 if maxsport2==1 & maxsport3==0
tab alwaysinside positive if idn==1, row

xi: gllamm positive alwaysinside  if idn==1,i(newid) fam(binom) link(logit) robust nip(12) adapt eform

xi: gllamm positive alwaysinside  i.leef RLBRMTR meannabij i.gendernum vacstat meanprevalentie  if idn==1,i(newid) fam(binom) link(logit) robust nip(12) adapt eform


*subanalyse aantal keer buitensporten
tab sumsport2 positive if idn==1, row
xi: gllamm positive sumsport2 if idn==1,i(newid) fam(binom) link(logit) robust nip(12) adapt eform

xi: gllamm positive sumsport2 i.leef RLBRMTR meannabij i.gendernum vacstat meanprevalentie  if idn==1,i(newid) fam(binom) link(logit) robust nip(12) adapt eform

save "I:\ONDERZOEK\PROJECTEN\COVIDRADAR\Data\COVIDradarData\Sporten.dta", replace

*gen number of weekly sporters
use "I:\ONDERZOEK\PROJECTEN\COVIDRADAR\Data\COVIDradarData\CoViDradarDataNEWwithoutExcludesCleaned.dta"

sort week newid

tab sportnew, gen(sport)
foreach v of varlist sport1-sport4{ 
by week newid: egen max`v'=max(`v')
}
by week newid: gen n=_n
keep if n==1
gen nosport=0
replace nosport=1 if maxsport1==1 & maxsport2==0 & maxsport3==0 & maxsport4==0
by week: egen meannosport=mean(nosport)
by week: gen wkn=_n
twoway(line meannosport week if wkn==1)
codebook meannosport if wkn==1 & !mi(sportnew)
